# Supplementary material for: Induced pluripotent stem cell modelling of HLHS underlines the contribution of dysfunctional NOTCH signalling to impaired cardiogenesis
Source: Hum Mol Genet. 2017 May 17;26(16):3031–45. doi: 10.1093/hmg/ddx140 (PMC5886295; doi:10.1093/hmg/ddx140)
Supplement: Supplementary Table 1 [file suppl_table_1_ddx140.xlsx]

## Sheet: Downregulated genes
target_id	pval	qval	log fold change	se_b	mean_obs	var_obs	tech_var	sigma_sq	smooth_sigma_sq	final_sigma_sq
MYH14	8.57224e-19	2.26918e-16	-3.92724	0.44364	4.04287	5.20298	0.0671688	0.0566531	0.0640421	0.0640421
RPL9P9	5.84211e-97	2.55169e-93	-3.79614	0.18167	7.26721	4.81086	0.0153097	-0.000709081	0.00669286	0.00669286
NPIPA8	1.73866e-23	6.60349e-21	-3.54097	0.35456	4.33678	4.18326	0.03264	-0.0250852	0.0511685	0.0511685
PCDHA6	8.05084e-05	0.00191891	-3.51741	0.89209	3.95981	4.38933	0.145535	0.385015	0.0682009	0.385015
SOX30	4.34748e-05	0.00113535	-3.49449	0.854777	3.13286	4.31404	0.246692	0.240404	0.128903	0.240404
ADAMTS7P3	1.0364e-17	2.30724e-15	-3.40833	0.397712	4.09853	3.92495	0.0296752	0.0757748	0.0613941	0.0757748
OTOG	7.44892e-05	0.0018	-3.36628	0.849755	2.78549	4.01797	0.19367	0.287719	0.169769	0.287719
TDGF1	7.82526e-10	6.04934e-08	-3.31368	0.538947	3.26966	3.66054	0.077927	-0.0771532	0.115716	0.115716
PCDHA10	1.26911e-22	4.43452e-20	-3.1855	0.325453	4.96044	3.40832	0.0400515	0.0116593	0.0305616	0.0305616
ZFP3	1.25393e-06	5.16684e-05	-3.17751	0.655573	4.54504	3.50878	0.0237058	0.262812	0.0434856	0.262812
PCDHB5	1.0656e-12	1.25791e-10	-3.13894	0.440753	4.85839	3.34907	0.0264968	0.103012	0.0334612	0.103012
TTR	4.12722e-05	0.00109751	-3.11744	0.760307	4.54188	3.43217	0.0311281	0.35425	0.0435945	0.35425
COL17A1	4.08403e-05	0.00108769	-3.11418	0.759061	2.30604	3.24398	0.135847	-0.113281	0.248269	0.248269
CEBPZOS	1.96326e-11	1.91621e-09	-3.03659	0.452632	3.77168	3.13837	0.0579393	0.0715622	0.0786446	0.0786446
TNNI3	1.7546e-08	1.04981e-06	-2.81036	0.498769	6.35745	2.71564	0.0021337	0.163713	0.0101887	0.163713
MUC16	5.51094e-06	0.000191035	-2.76105	0.607581	3.16976	2.54926	0.120907	-0.104645	0.125196	0.125196
AC008132.13	0.00117928	0.0176549	-2.75297	0.848676	1.91791	2.66156	0.143118	0.127423	0.33705	0.33705
DUOX2	3.81906e-10	3.11789e-08	-2.72296	0.434891	4.10793	2.48201	0.0651297	-0.0441305	0.0609573	0.0609573
COX6A2	0.000172798	0.00361985	-2.72229	0.724825	4.61981	2.64541	0.0155325	0.334715	0.0409632	0.334715
MPZL3	0.00154244	0.0218911	-2.68331	0.847384	1.72569	2.58615	0.0869924	0.285201	0.391715	0.391715
HSPB6	1.33649e-64	2.59443e-61	-2.65724	0.156572	6.02847	2.35685	0.00369383	0.00271504	0.0126493	0.0126493
CECR1	1.73494e-10	1.52317e-08	-2.60031	0.407371	3.92714	2.29467	0.0407255	0.0408926	0.0699086	0.0699086
IRX6	0.000177161	0.00369452	-2.57965	0.687992	2.9747	2.37598	0.10435	0.211206	0.146107	0.211206
ABCC9	3.43036e-44	3.32955e-41	-2.4202	0.173568	5.82827	1.9625	0.00494322	0.0151407	0.0146401	0.0151407
TSPEAR	9.60266e-07	4.04261e-05	-2.3981	0.489447	4.70574	1.99681	0.0248842	0.134821	0.0381583	0.134821
PCDHA4	4.9288e-27	2.46032e-24	-2.36622	0.219766	5.27407	1.86657	0.00916651	-0.00869755	0.0230316	0.0230316
ST14	0.00128931	0.0189449	-2.35146	0.730641	2.21701	2.00981	0.0895278	0.243861	0.266363	0.266363
ACTR3C	0.00252182	0.0325396	-2.3456	0.776507	2.08743	1.84837	0.106961	-0.0781344	0.295014	0.295014
SPINK5	0.000583121	0.00993923	-2.34255	0.681104	2.63286	1.84354	0.117639	-0.0889156	0.191629	0.191629
CKM	2.44239e-38	1.93959e-35	-2.34189	0.180882	8.4091	1.83905	0.000390756	0.0214215	0.0052739	0.0214215
RNASEH1P1	7.38925e-06	0.000248743	-2.33486	0.520922	3.65918	1.90764	0.0407817	0.140125	0.0856655	0.140125
GABRE	4.54795e-36	3.31072e-33	-2.32179	0.185161	5.66291	1.79691	0.00623164	-0.00623161	0.0166247	0.0166247
DUOXA2	0.000264385	0.00515521	-2.29166	0.628214	2.97991	1.81246	0.117598	0.00617418	0.145503	0.145503
XKR4	0.000128801	0.00283768	-2.28734	0.597413	2.85895	1.775	0.0777795	-0.0157197	0.160155	0.160155
SIRPB1	0.00020674	0.00421958	-2.20542	0.594352	3.20905	1.70755	0.114133	0.0583736	0.12137	0.12137
SLC39A4	3.31321e-07	1.53541e-05	-2.17911	0.426883	3.62161	1.60605	0.0333307	0.0130993	0.0881552	0.0881552
MYPN	1.13705e-38	9.93269e-36	-2.15577	0.165757	6.11381	1.55128	0.00639729	-0.0020755	0.0119197	0.0119197
DPP4	0.000627441	0.0105607	-2.13711	0.624982	2.50216	1.56633	0.0478417	0.040007	0.21256	0.21256
CHRNA3	2.56068e-06	9.81088e-05	-2.13617	0.454191	3.76844	1.5698	0.0586882	0.0387604	0.0788383	0.0788383
RP11-958N24.2	1.87823e-11	1.84351e-09	-2.12367	0.316249	5.035	1.53666	0.0218912	0.0447843	0.0285782	0.0447843
FBP2	0.000376809	0.00692972	-2.119	0.595924	2.88201	1.52688	0.0794994	-0.0191696	0.157251	0.157251
C21orf33	9.17183e-23	3.33836e-20	-2.09966	0.2138	5.61997	1.48464	0.0132763	0.0169519	0.0171972	0.0171972
TUSC1	7.10069e-18	1.61112e-15	-2.0841	0.241964	5.00628	1.45734	0.00970299	0.00931746	0.0293282	0.0293282
PCDHGB1	0.00151722	0.0216563	-2.06789	0.652049	3.03646	1.56711	0.134082	0.149364	0.139127	0.149364
EPN3	1.63609e-12	1.84414e-10	-2.02631	0.286913	4.44774	1.39508	0.0079344	0.0449521	0.0469451	0.0469451
VTCN1	0.000389493	0.00708837	-2.0033	0.564772	3.19954	1.41512	0.0903606	0.0644025	0.122284	0.122284
KRT17	0.00108948	0.0165805	-1.98933	0.60904	3.8209	1.44279	0.0171867	0.2301	0.0757641	0.2301
MAT1A	3.82475e-05	0.00102962	-1.9192	0.466072	3.60126	1.23075	0.055279	-0.0493322	0.0895364	0.0895364
FREM2	3.9325e-71	1.14508e-67	-1.90058	0.106578	7.81497	1.20423	0.00173759	-0.0014134	0.00583494	0.00583494
CLDN7	0.00268542	0.0342358	-1.89478	0.63125	2.87326	1.19673	0.107303	-0.107301	0.158347	0.158347
GAS2L1P2	0.000368963	0.00680691	-1.88832	0.530228	3.12848	1.21112	0.058077	-0.0130192	0.129351	0.129351
CLDN4	3.25586e-05	0.000901476	-1.87372	0.450978	3.87356	1.19457	0.0627855	-0.0141983	0.0728018	0.0728018
FRG1CP	2.70181e-10	2.28036e-08	-1.87327	0.296638	4.55842	1.17021	0.0156362	-0.0146368	0.0430265	0.0430265
FPGT	0.00436174	0.0495152	-1.86401	0.653867	3.63682	1.30069	0.0227421	0.262286	0.0871384	0.262286
GGT5	2.7661e-12	3.09785e-10	-1.82322	0.260866	5.41542	1.10958	0.0250228	-0.0219571	0.0203445	0.0203445
LRRC14B	5.28321e-05	0.00134161	-1.82022	0.450245	3.60747	1.10813	0.0460347	-0.0385872	0.0891126	0.0891126
MYO7A	0.000681531	0.01134	-1.80961	0.532725	3.47616	1.11575	0.0906407	-0.0422681	0.0985564	0.0985564
PLCG2	0.000123445	0.0027439	-1.80095	0.469097	3.5019	1.12826	0.0500782	0.0441605	0.0966229	0.0966229
FGF7P3	0.000293217	0.00562327	-1.74399	0.481602	3.42866	1.06363	0.0523891	0.0472056	0.102238	0.102238
CDH17	0.000533606	0.00920299	-1.73497	0.500959	4.05945	1.00371	0.104065	-0.103387	0.0632418	0.0632418
KCNC3	1.26687e-05	0.000392439	-1.73429	0.397249	5.94798	1.05519	0.00423558	0.100969	0.0134002	0.100969
MARVELD2	2.29856e-05	0.00066377	-1.73332	0.409408	4.00946	1.00392	0.0460588	-0.0411472	0.0656843	0.0656843
AQP6	0.00153474	0.0218092	-1.72364	0.544071	3.03671	1.05591	0.058243	0.0729666	0.139099	0.139099
NEK10	0.00315226	0.0388112	-1.7041	0.577173	3.74743	1.07902	0.0269854	0.195101	0.0801052	0.195101
ATP1A2	0.00192713	0.0262628	-1.6831	0.54272	4.91175	1.04246	0.0231049	0.173258	0.0319193	0.173258
POF1B	0.000745709	0.0121646	-1.65445	0.490616	3.21969	0.972812	0.0401147	0.0806996	0.120355	0.120355
PPP2R2B	2.3658e-07	1.15455e-05	-1.65371	0.319988	4.21842	0.918513	0.0122254	0.00163389	0.0560363	0.0560363
PKD1P5	2.39412e-05	0.000685699	-1.65268	0.391208	4.0227	0.910683	0.0370005	-0.0365341	0.0650286	0.0650286
PCDHA7	0.00197847	0.0267953	-1.63731	0.529285	3.341	0.913569	0.0773242	-0.0373855	0.109438	0.109438
PCDHGB4	8.59443e-29	4.84365e-26	-1.62252	0.14573	6.42428	0.879043	0.00436258	-0.00131503	0.00979549	0.00979549
RP11-345K20.2	0.00411919	0.0473775	-1.61018	0.561257	3.01971	0.873845	0.0690208	-0.049793	0.140986	0.140986
PKIB	4.92936e-12	5.25127e-10	-1.59742	0.231256	5.31871	0.850964	0.0135169	-0.0127559	0.0221358	0.0221358
PAMR1	0.00169748	0.0237634	-1.59724	0.508898	3.58122	0.866876	0.0817324	-0.0487538	0.0909192	0.0909192
FRMPD4	0.000299834	0.00572503	-1.59057	0.439937	3.53154	0.852179	0.034583	-0.0168305	0.0944469	0.0944469
CDH1	0.000104979	0.00239437	-1.57224	0.405344	4.61617	0.856428	0.0684515	-0.00355657	0.0410841	0.0410841
MSS51	1.74227e-18	4.47635e-16	-1.55821	0.177618	5.66781	0.811954	0.00447114	0.000749928	0.016561	0.016561
FHIT	0.000248935	0.00495347	-1.5378	0.41978	4.53106	0.821316	0.0735072	-0.00743036	0.0439696	0.0439696
RP11-341G5.2	0.00135962	0.0197187	-1.53539	0.479347	4.67176	0.862399	0.0107339	0.142448	0.0392552	0.142448
PRSS8	2.79551e-05	0.000790528	-1.52538	0.364094	4.08872	0.801266	0.0265232	0.0248242	0.0618531	0.0618531
PPP1R1A	5.13544e-55	7.47677e-52	-1.51945	0.0972618	8.18729	0.770274	0.000856073	0.000541558	0.0054505	0.0054505
PCDHA9	0.000352096	0.00655109	-1.51139	0.422931	3.69568	0.80327	0.0359291	0.0477434	0.0833181	0.0833181
PCDHA12	0.00109998	0.0166981	-1.50373	0.460756	5.83635	0.824503	0.00626234	0.135268	0.0145515	0.135268
ADAMTS19	9.86166e-06	0.000317884	-1.46651	0.331775	4.33366	0.737646	0.0220912	0.0194405	0.0512918	0.0512918
ADAM11	1.67179e-38	1.39085e-35	-1.46039	0.112544	7.58156	0.711404	0.00231134	-0.00131954	0.0061328	0.0061328
BIN1	7.34666e-11	6.75545e-09	-1.43828	0.220818	6.34668	0.7058	0.00548293	0.0270241	0.0102549	0.0270241
CD36	7.46421e-05	0.0018012	-1.43443	0.362141	4.1006	0.69894	0.0261333	1.33395e-05	0.0612974	0.0612974
TMEM163	8.80853e-10	6.74973e-08	-1.41642	0.231077	6.10274	0.686544	0.00348819	0.0321096	0.0120107	0.0321096
PSG5	0.00404137	0.0467285	-1.40501	0.488714	3.20804	0.723574	0.0377617	0.093348	0.121466	0.121466
LDHD	6.45547e-06	0.00022028	-1.39584	0.309436	4.3059	0.652286	0.0114328	-0.00576497	0.0524011	0.0524011
FGF1	8.81855e-11	7.98284e-09	-1.39291	0.214759	5.27689	0.647421	0.0077737	-0.00639678	0.0229738	0.0229738
PRODH	1.40637e-06	5.74081e-05	-1.39255	0.288666	5.17062	0.674176	0.0260036	0.0295483	0.0252771	0.0295483
ADPRHL1	2.65699e-18	6.44727e-16	-1.39018	0.159329	7.95946	0.652659	0.000321307	0.0166025	0.00567275	0.0166025
PUS7L	7.93358e-05	0.00189873	-1.38081	0.34989	4.47431	0.67635	0.0123733	0.0692422	0.0459788	0.0692422
PCDHB15	1.52294e-13	2.04671e-11	-1.37527	0.186221	5.63526	0.630576	0.0061283	-0.00588264	0.0169905	0.0169905
ZNF528	8.47617e-08	4.48749e-06	-1.37103	0.255948	4.97892	0.648415	0.00777298	0.0359	0.0300593	0.0359
PHYHD1	1.52833e-11	1.51713e-09	-1.37042	0.20317	5.44078	0.628732	0.00761056	-0.00218291	0.0199082	0.0199082
PCDHA3	4.44251e-06	0.000160362	-1.36167	0.29669	4.7693	0.643612	0.0225295	0.0286004	0.036154	0.036154
CDH4	0.000163252	0.00347825	-1.35619	0.359732	4.04399	0.616071	0.0222836	-0.0163053	0.0639879	0.0639879
SOX3	9.90586e-06	0.00031872	-1.35242	0.306031	4.44238	0.625858	0.0152943	0.0170692	0.0471422	0.0471422
PKD1L2	0.00341852	0.0412181	-1.35223	0.461927	3.37072	0.615611	0.0353159	-0.023106	0.106935	0.106935
ANK1	7.52888e-05	0.0018143	-1.3491	0.340776	4.16234	0.609013	0.0189327	-0.0142946	0.058486	0.058486
FAM53A	0.00367385	0.0437233	-1.34276	0.46224	3.93952	0.651735	0.0731875	0.0282883	0.0692565	0.0692565
DTL	0.00288669	0.0363615	-1.33009	0.446404	6.21063	0.656134	0.0151851	0.117666	0.0111696	0.117666
NUTM2G	4.64368e-06	0.000165847	-1.30913	0.28582	4.59083	0.597942	0.0125318	0.0407961	0.0419302	0.0419302
SORCS1	2.12599e-18	5.23144e-16	-1.30034	0.148604	6.2229	0.570247	0.0036414	0.00959557	0.0110806	0.0110806
KCNH1	0.00171823	0.0239578	-1.28392	0.409537	3.68934	0.564954	0.0280932	0.0028457	0.0837206	0.0837206
HRC	3.73504e-27	1.91926e-24	-1.28066	0.118662	8.00502	0.551386	0.000297757	0.0090893	0.00562486	0.0090893
CCDC68	0.00164087	0.0230818	-1.27141	0.40381	3.59379	0.549429	0.0186593	0.00253889	0.090049	0.090049
NPY6R	3.01009e-08	1.73562e-06	-1.25916	0.22725	5.9764	0.545706	0.00370705	0.0307213	0.0131277	0.0307213
ACSM2B	0.00329361	0.0400158	-1.25895	0.428371	4.41492	0.578568	0.0741722	0.0263327	0.0481621	0.0481621
RNF144B	0.000123705	0.00274619	-1.2566	0.327354	4.2938	0.54147	0.0185496	0.011693	0.0528907	0.0528907
AGT	1.02742e-32	7.18001e-30	-1.25471	0.105334	7.26138	0.524929	0.0006909	-0.000369058	0.00670589	0.00670589
PARM1	1.45535e-07	7.56737e-06	-1.24676	0.237112	7.37302	0.536879	0.000589768	0.0368916	0.00647548	0.0368916
KCNJ8	2.79375e-12	3.10889e-10	-1.23554	0.176815	5.64476	0.510144	0.00397883	-0.00139283	0.0168636	0.0168636
FAM84A	5.38533e-06	0.000188174	-1.2263	0.269565	5.04354	0.510227	0.0200849	-0.0021722	0.0283585	0.0283585
RADIL	1.07316e-09	8.11655e-08	-1.21114	0.198608	5.46046	0.496787	0.00671759	0.00895715	0.0195791	0.0195791
FAM50B	0.00221804	0.0293739	-1.20745	0.394672	4.6728	0.537899	0.0159823	0.0878619	0.0392215	0.0878619
SLC2A12	4.27207e-09	2.95009e-07	-1.2044	0.205064	5.34983	0.490698	0.00649683	0.00784573	0.0215372	0.0215372
TRIM54	1.67052e-13	2.17803e-11	-1.19938	0.162676	7.41618	0.488329	0.000801702	0.0168407	0.00639624	0.0168407
MAPK4	3.37579e-05	0.00093026	-1.19818	0.28896	6.73816	0.506375	0.00198368	0.0536816	0.00827019	0.0536816
SYNE2	3.70553e-06	0.00013769	-1.195	0.258254	7.0546	0.498243	0.00315576	0.0413075	0.00722589	0.0413075
CLU	6.09905e-31	3.80559e-28	-1.1855	0.102495	7.9441	0.468473	0.00131421	-0.00130888	0.0056893	0.0056893
SH3BGR	1.75376e-05	0.000524655	-1.18145	0.275131	8.91239	0.490505	0.000896859	0.0495677	0.00500722	0.0495677
SMTNL2	7.15801e-14	1.01108e-11	-1.17704	0.157255	7.26579	0.470054	0.0020793	0.0144068	0.00669602	0.0144068
CCDC169	0.00360215	0.0430166	-1.17144	0.402412	3.74675	0.460101	0.0278103	-0.0224614	0.0801469	0.0801469
LRRC10	3.83574e-32	2.57747e-29	-1.16373	0.0986093	7.81515	0.451459	0.000647796	-0.000580659	0.00583473	0.00583473
SMCO4	0.00211384	0.0282995	-1.16237	0.378159	4.66442	0.498035	0.0142023	0.081134	0.0394945	0.081134
KY	0.00122233	0.0181131	-1.15974	0.358652	4.13186	0.476949	0.0258957	0.0313344	0.0598583	0.0598583
PGAM2	2.6022e-26	1.13658e-23	-1.15801	0.109115	7.14377	0.447998	0.000946317	0.00106663	0.00699113	0.00699113
RNLS	0.00381865	0.0446557	-1.15716	0.400017	4.39044	0.499675	0.0225055	0.0841703	0.0490872	0.0841703
S1PR1	1.99751e-16	4.05797e-14	-1.13808	0.138415	6.25069	0.431878	0.00188838	-0.00162028	0.0108842	0.0108842
NEIL3	0.00352702	0.04238	-1.13778	0.389968	3.7712	0.437914	0.02271	-0.0099137	0.0786733	0.0786733
S100A4	5.90266e-09	3.99711e-07	-1.13633	0.195263	5.36445	0.431137	0.00415515	-0.00271413	0.0212633	0.0212633
IRAK4	0.000148137	0.00320707	-1.12579	0.296717	4.4934	0.423523	0.0133994	-0.0112939	0.0452944	0.0452944
HRK	0.00427354	0.0487357	-1.11929	0.391741	3.494	0.423417	0.0050952	0.00652513	0.0972122	0.0972122
LSMEM2	1.59683e-19	4.57349e-17	-1.10422	0.122176	6.6945	0.40644	0.00149829	-0.00148711	0.0084531	0.0084531
FIGNL1	0.000738165	0.0120641	-1.0947	0.324356	6.0084	0.434524	0.00608868	0.064049	0.0128306	0.064049
COL9A1	0.00205124	0.027567	-1.08998	0.353579	5.22384	0.437694	0.012238	0.0711075	0.0240925	0.0711075
CRYAB	2.84735e-12	3.14849e-10	-1.08904	0.155909	9.01568	0.403436	0.000316732	0.0158884	0.00497425	0.0158884
LRP8	2.80085e-05	0.000790528	-1.08371	0.258698	5.14781	0.397012	0.0188121	-0.00773313	0.0258042	0.0258042
ERBB3	0.00167102	0.0234305	-1.07421	0.341754	4.40894	0.391088	0.029477	-0.0165796	0.0483867	0.0483867
FITM1	2.80627e-06	0.000105961	-1.06514	0.227375	7.95646	0.39541	0.000367284	0.0340991	0.00567597	0.0340991
CASQ2	0.00267262	0.0341431	-1.06096	0.353291	4.71175	0.415326	0.0452434	0.0349836	0.0379661	0.0379661
ZNF667	7.4495e-13	9.23052e-11	-1.06052	0.147891	6.91325	0.375564	0.00693928	-0.00560657	0.00764191	0.00764191
SLF1	0.000642759	0.0107977	-1.05865	0.31019	4.27566	0.380849	0.0105122	0.00403175	0.053633	0.053633
SAMD5	0.000957438	0.014882	-1.0553	0.319523	4.36637	0.371423	0.0180516	-0.0176493	0.0500117	0.0500117
CENPP	0.000531195	0.00917046	-1.04883	0.302735	5.14149	0.384724	0.035147	0.000937495	0.0259521	0.0259521
CAMK2A	5.10533e-12	5.40577e-10	-1.04697	0.151678	6.03729	0.366267	0.00276663	-0.00100362	0.0125708	0.0125708
BARD1	0.00316984	0.0389179	-1.04271	0.353369	5.8147	0.404039	0.0145221	0.0687246	0.0147906	0.0687246
IL1RAPL1	0.000844246	0.0135568	-1.03925	0.311352	4.28596	0.360145	0.011416	-0.0111521	0.0532106	0.0532106
EPCAM	3.39284e-05	0.000932019	-1.03839	0.250495	4.95474	0.365171	0.0111139	0.0003879	0.030718	0.030718
DNAAF3	0.00355854	0.0426414	-1.03666	0.355648	4.15981	0.400385	0.017359	0.0669647	0.0585985	0.0669647
BDH1	3.29311e-05	0.000908909	-1.03472	0.249198	4.93468	0.357801	0.010126	-0.00828514	0.0312739	0.0312739
CTSH	1.40322e-05	0.000430855	-1.02774	0.236624	5.14946	0.370748	0.00979742	0.0275298	0.0257657	0.0275298
MYH7B	1.98891e-20	5.99109e-18	-1.02674	0.110844	6.95063	0.354752	0.00066538	0.0060464	0.00752548	0.00752548
FLT3LG	0.00292244	0.0367323	-1.02646	0.344937	4.27656	0.351225	0.0257249	-0.0256827	0.0535961	0.0535961
BEX1	2.1434e-06	8.41513e-05	-1.01872	0.214947	7.04713	0.361333	0.000817273	0.0299842	0.00724639	0.0299842
REC8	7.58762e-09	4.90975e-07	-1.01749	0.176117	5.6797	0.352866	0.0042706	0.011266	0.0164076	0.0164076
CRB2	0.000220176	0.00446253	-1.01241	0.274018	4.9456	0.366683	0.00664766	0.0434096	0.0309705	0.0434096
KCNH7	4.42595e-14	6.72398e-12	-1.01125	0.13398	6.3929	0.344318	0.00199063	0.00488791	0.0099764	0.0099764
CCDC144A	0.000878649	0.0139427	-1.00883	0.303248	4.36181	0.340469	0.0111179	-0.00867433	0.0501885	0.0501885
GP1BA	0.00270322	0.0343977	-1.00341	0.334514	4.20311	0.363522	0.0179044	0.0379132	0.0566955	0.0566955
STEAP3	1.72403e-05	0.000517206	-1.00059	0.232807	5.01233	0.337283	0.00696368	0.000154599	0.0291689	0.0291689

## Sheet: Go Biological processes
Results
Score	Name	# Genes	# Matched Genes	Matched Genes (Symbols)	Evidence URL
39.0221	Homophilic Cell Adhesion Via Plasma Membrane Adhesion Molecules	150	15	FREM2, PCDHA6, PCDHA7, PCDHA10, PCDHB5, PCDHA9, PCDHA12, PCDHA3, PCDHA4, PCDHB15, PCDHGB1, PCDHGB4, CDH4, CDH17, CDH1	http://amigo.geneontology.org/amigo/term/GO:0007156
24.0109	Cell Adhesion	535	19	MPZL3, GP1BA, MUC16, PCDHA6, PCDHA7, PCDHA10, PCDHB5, PCDHA9, PCDHA12, PCDHA3, PCDHA4, PCDHB15, PCDHGB1, PCDHGB4, S1PR1, CD36, CDH4, CDH17, CDH1	http://amigo.geneontology.org/amigo/term/GO:0007155
12.6072	Potassium Ion Transport	100	6	ABCC9, KCNC3, KCNH1, KCNH7, KCNJ8, ATP1A2	http://amigo.geneontology.org/amigo/term/GO:0006813
11.9697	Regulation of Smooth Muscle Contraction	15	3	TNNI3, ATP1A2, CHRNA3	http://amigo.geneontology.org/amigo/term/GO:0006940
11.4447	Regulation of Muscle Contraction	17	3	HSPB6, TNNI3, ATP1A2	http://amigo.geneontology.org/amigo/term/GO:0006937
11.4447	Striated Muscle Contraction	17	3	PGAM2, TNNI3, CASQ2	http://amigo.geneontology.org/amigo/term/GO:0006941
10.9799	Regulation of Cardiac Muscle Contraction By Regulation of The Release of Sequestered Calcium Ion	19	3	HRC, ATP1A2, CASQ2	http://amigo.geneontology.org/amigo/term/GO:0010881
10.0104	Positive Regulation of Protein Tyrosine Kinase Activity	24	3	ERBB3, LRP8, AGT	http://amigo.geneontology.org/amigo/term/GO:0061098
9.52558	Calcium-dependent Cell-cell Adhesion Via Plasma Membrane Cell Adhesion Molecules	27	3	PCDHB5, PCDHGB4, CDH17	http://amigo.geneontology.org/amigo/term/GO:0016339
9.22349	Cell-cell Junction Organization	63	4	MARVELD2, CDH4, CDH17, CDH1	http://amigo.geneontology.org/amigo/term/GO:0045216
9.03732	Maintenance of Epithelial Cell Apical/basal Polarity	8	2	ANK1, CRB2	http://amigo.geneontology.org/amigo/term/GO:0045199
8.46873	Potassium Ion Import	35	3	ABCC9, KCNJ8, ATP1A2	http://amigo.geneontology.org/amigo/term/GO:0010107
8.46873	Adherens Junction Organization	35	3	CDH4, CDH17, CDH1	http://amigo.geneontology.org/amigo/term/GO:0034332
8.46873	Regulation of Heart Rate	35	3	HRC, AGT, CASQ2	http://amigo.geneontology.org/amigo/term/GO:0002027
8.46079	Cell Junction Assembly	73	4	CDH4, CDH17, CDH1, COL17A1	http://amigo.geneontology.org/amigo/term/GO:0034329
8.14082	Negative Regulation of Cytosolic Calcium Ion Concentration	11	2	HRC, ATP1A2	http://amigo.geneontology.org/amigo/term/GO:0051481
7.76444	Sensory Perception of Sound	135	5	MYH14, MARVELD2, MYO7A, OTOG, TSPEAR	http://amigo.geneontology.org/amigo/term/GO:0007605
7.69951	Nervous System Development	328	8	PCDHA6, PCDHA7, PCDHA10, PCDHA3, PCDHA4, PCDHB15, BEX1, CHRNA3	http://amigo.geneontology.org/amigo/term/GO:0007399
7.51316	Positive Regulation of Peptidyl-tyrosine Phosphorylation	88	4	LRP8, AGT, TDGF1, CD36	http://amigo.geneontology.org/amigo/term/GO:0050731
7.27567	Positive Regulation of Macrophage Derived Foam Cell Differentiation	15	2	AGT, CD36	http://amigo.geneontology.org/amigo/term/GO:0010744
in bold high score matches

## Sheet: Go Molecular Function
Results
Score	Name	# Genes	# Matched Genes	Matched Genes (Symbols)	Evidence URL
26.3765	Calcium Ion Binding	710	23	PKD1L2, LRP8, HRC, FREM2, PCDHA6, PCDHA7, PCDHA10, PCDHB5, PCDHA9, PCDHA12, PCDHA3, PCDHA4, PAMR1, PCDHB15, PCDHGB1, PCDHGB4, S100A4, CASQ2, CDH4, CDH17, CDH1, CRB2, DUOX2	http://amigo.geneontology.org/amigo/term/GO:0005509
10.0315	Actin Binding	314	9	ACTR3C, LRRC10, POF1B, MYH7B, MYO7A, MYPN, S100A4, SYNE2, TNNI3	http://amigo.geneontology.org/amigo/term/GO:0003779
9.85245	Thyroid Hormone Binding	6	2	TTR, CTSH	http://amigo.geneontology.org/amigo/term/GO:0070324
9.03732	High-density Lipoprotein Particle Binding	8	2	LRP8, CD36	http://amigo.geneontology.org/amigo/term/GO:0008035
8.14082	Transferase Activity, Transferring Phosphorus-containing Groups	11	2	FPGT, CKM	http://amigo.geneontology.org/amigo/term/GO:0016772
7.89721	Actin-dependent ATPase Activity	12	2	MYH14, MYO7A	http://amigo.geneontology.org/amigo/term/GO:0030898
6.98981	D-lactate Dehydrogenase (cytochrome) Activity	1	1	LDHD	http://amigo.geneontology.org/amigo/term/GO:0004458
6.98981	HLA-A Specific Activating MHC Class I Receptor Activity	1	1	CTSH	http://amigo.geneontology.org/amigo/term/GO:0030108
6.98981	Fucose-1-phosphate Guanylyltransferase Activity	1	1	FPGT	http://amigo.geneontology.org/amigo/term/GO:0047341
6.98981	Type 2 Angiotensin Receptor Binding	1	1	AGT	http://amigo.geneontology.org/amigo/term/GO:0031703
6.98981	Cadherin Binding Involved in Cell-cell Adhesion	1	1	EPCAM	http://amigo.geneontology.org/amigo/term/GO:0098641
6.98981	Nitrate Transmembrane Transporter Activity	1	1	AQP6	http://amigo.geneontology.org/amigo/term/GO:0015112
6.98981	EH Domain Binding	1	1	EPN3	http://amigo.geneontology.org/amigo/term/GO:1990175
6.98981	Lipoteichoic Acid Receptor Activity	1	1	CD36	http://amigo.geneontology.org/amigo/term/GO:0070892
6.72735	Serine-type Endopeptidase Activity	161	5	PRSS8, ST14, PAMR1, CTSH, DPP4	http://amigo.geneontology.org/amigo/term/GO:0004252
6.62328	Microfilament Motor Activity	19	2	MYH14, MYO7A	http://amigo.geneontology.org/amigo/term/GO:0000146
6.34932	Structural Constituent of Eye Lens	21	2	HSPB6, CRYAB	http://amigo.geneontology.org/amigo/term/GO:0005212
6.34192	Calcium-dependent Protein Binding	60	3	S100A4, TNNI3, CASQ2	http://amigo.geneontology.org/amigo/term/GO:0048306
6.22249	Inward Rectifier Potassium Channel Activity	22	2	KCNH7, KCNJ8	http://amigo.geneontology.org/amigo/term/GO:0005242
6.10163	Spectrin Binding	23	2	MYO7A, ANK1	http://amigo.geneontology.org/amigo/term/GO:0030507
in bold high score matches

## Sheet: Phenotypes
Results
Score	Name	# Genes	# Matched Genes	Matched Genes (Symbols)	Evidence URL
13.6021	Abnormal Myocardial Fiber Morphology	88	6	MPZL3, MARVELD2, TNNI3, BIN1, CASQ2, CLU	http://www.informatics.jax.org/searches/Phat.cgi?id=MP:0000278
10.6611	Abnormal Hair Shaft Morphology	48	4	PRSS8, SPINK5, KRT17, ST14	http://www.informatics.jax.org/searches/Phat.cgi?id=MP:0003809
10.3704	Absent Vibrissae	22	3	PRSS8, KRT17, ST14	http://www.informatics.jax.org/searches/Phat.cgi?id=MP:0001284
9.84206	Abnormal Tectorial Membrane Morphology	25	3	OTOG, COL9A1, DUOX2	http://www.informatics.jax.org/searches/Phat.cgi?id=MP:0003149
9.03732	Increased Urine Chloride Ion Level	8	2	CLDN4, CLDN7	http://www.informatics.jax.org/searches/Phat.cgi?id=MP:0011459
8.83173	Thick Ventricular Wall	32	3	TNNI3, BIN1, CASQ2	http://www.informatics.jax.org/searches/Phat.cgi?id=MP:0002953
8.70683	Abnormal Sarcomere Morphology	33	3	TNNI3, TRIM54, BIN1	http://www.informatics.jax.org/searches/Phat.cgi?id=MP:0004090
8.70493	Brittle Hair	9	2	MPZL3, KRT17	http://www.informatics.jax.org/searches/Phat.cgi?id=MP:0003848
8.70493	Abnormal Enterocyte Physiology	9	2	EPCAM, CDH1	http://www.informatics.jax.org/searches/Phat.cgi?id=MP:0008882
8.67673	Dehydration	70	4	PRSS8, SPINK5, ST14, CLDN7	http://www.informatics.jax.org/searches/Phat.cgi?id=MP:0001429
8.63445	Increased Heart Weight	117	5	AGT, MARVELD2, ANK1, TNNI3, CASQ2	http://www.informatics.jax.org/searches/Phat.cgi?id=MP:0002833
8.40838	Hair Follicle Degeneration	10	2	MPZL3, KRT17	http://www.informatics.jax.org/searches/Phat.cgi?id=MP:0003413
8.23645	Increased Susceptibility to Bacterial Infection	242	7	IRAK4, MYO7A, PUS7L, ANK1, CD36, CDH1, CHRNA3	http://www.informatics.jax.org/searches/Phat.cgi?id=MP:0002412
8.18787	Abnormal Hair Follicle Morphology	77	4	MPZL3, PRSS8, SPINK5, KRT17	http://www.informatics.jax.org/searches/Phat.cgi?id=MP:0000377
8.14082	Abnormal Glomerular Mesangium Morphology	11	2	ANK1, CLU	http://www.informatics.jax.org/searches/Phat.cgi?id=MP:0011339
8.14082	Abnormal Ear Physiology	11	2	MYO7A, OTOG	http://www.informatics.jax.org/searches/Phat.cgi?id=MP:0003878
8.14082	Abnormal Vibrissa Follicle Morphology	11	2	SPINK5, ST14	http://www.informatics.jax.org/searches/Phat.cgi?id=MP:0010234
8.13305	Slow Postnatal Weight Gain	127	5	ABCC9, EPCAM, AGT, MYO7A, CD36	http://www.informatics.jax.org/searches/Phat.cgi?id=MP:0008489
8.03347	Decreased Hair Follicle Number	39	3	MPZL3, PRSS8, ST14	http://www.informatics.jax.org/searches/Phat.cgi?id=MP:0000379
7.89721	Abnormal Hair Medulla	12	2	PRSS8, KRT17	http://www.informatics.jax.org/searches/Phat.cgi?id=MP:0003812
in bold high score matches
