# Supplementary material for: Induced pluripotent stem cell modelling of HLHS underlines the contribution of dysfunctional NOTCH signalling to impaired cardiogenesis
Source: Hum Mol Genet. 2017 May 17;26(16):3031–45. doi: 10.1093/hmg/ddx140 (PMC5886295; doi:10.1093/hmg/ddx140)
Supplement: Supplementary Table 2 [file suppl_table_2_ddx140.xls]

## Sheet: Sheet1
mutation	forward primer	reverse primer
NOTCH1:exon13:c.G2080A:p.E694K	TCTCAAGCTCTGTGCAGGTG	ATGACTTGAGTGGGCACTGG
NOTCH1:exon25:c.C4028T:p.A1343V	GTCCAGGATGTGGCACAAGA	GCCTCCCAGGTTAGAGGAGA
NOTCH2:exon34:c.C7075G:p.P2359A	GGTCAGGAGACTCTGGGGAT	AAGCACATAACCACCCCTCG
NOTCH3:exon11:c.A1766C:p.Q589P	CTGTGCCCCACTAGATGCAC	TGTGTGATCGCAACGTGGA
NOTCH4:exon1:c.33-44 del:p.11-15 del	CCCTGGAGGCCGTCTCTATT	ACTCAGGAAACAGCTCAGACG
NOTCH4:exon18:c.G2834A:p.C945Y	TGGTTAGTTGGGTGTGTGGG	GTTTGTCTCTCTCCCCAGGC
NOTCH4:exon11:c.A1766C:p.Q589P	AATCCACACCCATGACCACC	GAGAAAGGCTGCAACACTGC
