# Supplementary material for: Induced pluripotent stem cell modelling of HLHS underlines the contribution of dysfunctional NOTCH signalling to impaired cardiogenesis
Source: Hum Mol Genet. 2017 May 17;26(16):3031–45. doi: 10.1093/hmg/ddx140 (PMC5886295; doi:10.1093/hmg/ddx140)
Supplement: Supplementary Table 3 [file suppl_table_3_ddx140.xls]

## Sheet: Sheet1
gene	forward primer	reverse primer
NOTCH1	CGGGGCTAACAAAGATATGC	CACCTTGGCGGTCTCGTA
NOTCH2	GTGCCTATGTCCATCTGGATGG	AGACACCTGAGTGCTGGCACAA
NOTCH3	TACTGGTAGCCACTGTGAGCAG	CAGTTATCACCATTGTAGCCAGG
NOTCH4	TTCCACTGTCCTCCTGCCAGAA	TGGCACAGGCTGCCTTGGAATC
JAG1	GTCCATGCAGAACGTGAACG	GCGGGACTGATACTCCTTGA
JAG2	TGGGACTGGGACAACGATAC	AGTGGCGCTGTAGTAGTTCTC
DTX1	GACGGCCTACGATATGGACAT	CCTAGCGATGAGAGGTCGAG
FOS	GCCTCTCTTACTACCACTCACC	AGATGGCAGTGACCGTGGGAAT
HEY2	TGAGAAGACTTGTGCCAACTGCT	CCCTGTTGCCTGAAGCATCTTC
HEYL	TGGAGAAAGCCGAGGTCTTGCA	ACCTGATGACCTCAGTGAGGCA
Calponin1	GCTGTCAGCCGAGGTTAAGA	CCCTCGATCCACTCTCTCAG
Caldesmon1	TGAGGAAAGACGCCAAAAAC	CATCTGTTATTGTTGGGTCGAA
SM22a	CTGTCTCCTCCCTGGGCTA	AAGGAGGACAGTGGACTTGG
